# Supplementary material for: Inflammatory Indexes as Prognostic Factors of Survival in Geriatric Patients with Hepatocellular Carcinoma: A Case Control Study of Eight Slovak Centers
Source: J Clin Med. 2022 Jul 19;11(14):4183. doi: 10.3390/jcm11144183 (PMC9318669; doi:10.3390/jcm11144183)
Supplement: Supplementary file 1 [file jcm-11-04183-s001.zip]

Archive with 1 entries (1 files):
- jcm-1779346-supplementary.pdf
